# Supplementary material for: Red Blood Cell, White Blood Cell, and Platelet Counts as Differentiating Factors in Cardiovascular Patients with and Without Current Myocardial Infarction
Source: Int J Mol Sci. 2025 Jun 15;26(12):5736. doi: 10.3390/ijms26125736 (PMC12192950; doi:10.3390/ijms26125736)
Supplement: Supplementary file 1 [file ijms-26-05736-s001.zip]

Archive with 7 entries (7 files):
- Table S1.pdf
- Table S2.pdf
- Table S2.xlsx
- Table S3.pdf
- Table S4.pdf
- Table S5.pdf
- Table S6.pdf
