# Supplementary material for: Red Blood Cell, White Blood Cell, and Platelet Counts as Differentiating Factors in Cardiovascular Patients with and Without Current Myocardial Infarction
Source: Int J Mol Sci. 2025 Jun 15;26(12):5736. doi: 10.3390/ijms26125736 (PMC12192950; doi:10.3390/ijms26125736)
Supplement: Supplementary file 1 [file ijms-26-05736-s001.zip › Table S2.xlsx]

## Sheet: Dane_korelacja
ID	MI	RBC	WBC	PLT
1	0	5.24	7.8	232
2	0	4.79	8.39	223
5	0	4.35	6.47	213
6	0	4.6	7.81	233
8	0	4.14	5.32	198
11	1	4.59	17.8	212
12	0	4.92	9.49	228
15	1	4.43	15.09	170
16	0	4.65	10.2	313
17	0	4.39	6.12	262
18	0	4.72	6.81	257
19	0	4.56	6.61	192
22	0	4.97	7.77	346
24	0	4.95	8.48	197
26	1	4.67	9.09	314
27	1	4.64	11.57	360
28	0	4.11	5.56	214
29	0	4.46	8.78	335
30	0	4.68	8.55	181
31	0	3.49	7.97	287
33	0	3.45	4.28	189
34	1	4.31	7.06	111
36	1	4.11	12.56	257
39	0	4.17	6.92	211
40	0	4.97	6.46	172
41	1	4.87	6.78	175
42	0	3.42	6.64	117
44	0	5.25	4.74	221
46	0	6.21	7.06	250
48	0	3.14	8.48	261
50	0	4.79	6.84	174
51	0	4.73	7.37	222
52	0	4.6	6.12	202
53	0	4.44	7.4	185
56	1	5.46	11.29	196
57	0	4.32	7.23	272
58	0	5.07	10.69	357
59	0	4.57	5.78	212
60	0	4.31	8.44	284
61	0	5.11	7.45	215
63	1	4.31	7.74	165
65	1	4.19	6.34	186
66	0	4.5	7.84	231
68	0	4	5.95	215
71	0	3.99	10.64	148
72	0	4.87	8.27	249
73	0	4.86	8.72	342
74	0	4.85	10.95	200
75	1	4.71	7.73	232
78	1	3.93	9.57	289
80	0	4.69	4.71	169
82	0	4.42	9.41	197
83	0	4.43	4.62	162
85	0	4.18	5.25	176
86	0	3.94	7.86	245
87	0	4.49	7.33	159
88	0	4.31	7.3	236
89	0	4.99	3.8	149
90	0	4.91	5.7	143
91	0	4.59	7.77	204
92	0	4.44	7.95	162
94	1	4.28	9.98	172
95	0	4.8	6.69	146
96	1	4.29	6.04	175
97	0	3.71	7.48	183
101	0	3.93	6.62	164
104	0	4.33	3.99	137
107	0	4.09	4.98	150
108	0	4.66	6.32	200
110	1	5.34	13.19	194
111	0	5.33	9.02	130
112	1	3.97	10.57	212
113	1	4.69	8.63	219
114	0	4.76	7.37	178
117	0	5.23	7.16	223
118	0	4.31	9.18	250
122	0	5.07	8.31	239
123	0	5.1	8.61	166
126	1	4.18	10.93	182
127	0	5.01	8.32	172
128	0	4.83	7.31	173
130	1	4.72	8.17	130
131	0	4.56	6.44	212
132	0	3.92	5.62	193
134	1	3.85	11.64	277
135	1	4.61	3.83	209
136	1	4.34	8.93	185
137	0	3.92	5.79	120
139	0	4.33	7.11	187
140	0	4.47	10.41	310
143	0	4.85	9.22	250
144	0	4.1	4.91	124
145	0	4.16	5.73	194
147	0	3.75	4.93	153
148	1	2.77	8.7	293
150	1	4.55	9.51	324
152	0	3.72	5.45	196
154	0	4.62	7.18	267
155	1	5.08	9.96	311
156	0	4.56	7.6	269
157	1	4.36	10.75	228
159	0	3.71	6.31	135
161	0	4.04	6.87	156
163	0	4.32	4.81	132
164	0	4.33	5.14	176
165	0	3.84	6.4	166
172	0	4.41	6.2	290
173	0	4.38	5.68	191
175	0	4.16	9.98	191
176	0	3.63	6.51	245
177	1	4.23	5.56	215
178	0	4.38	9.84	289
179	0	4.9	5.64	264
180	0	4.67	8.55	155
182	0	4.71	6.32	243
183	0	5.19	5.55	270
184	0	3.9	6.8	242
185	0	4.95	6.99	146
186	0	5.02	9.19	186
188	0	4.74	6.79	211
189	0	4.13	7.4	246
195	0	3.84	6.05	142
197	0	4.68	5.16	126
198	1	5.45	10.11	243
200	0	5.34	7.19	244
201	0	4.25	7.53	335
202	0	5.32	6.91	284
203	0	4.15	8.44	188
205	0	4.02	11.48	203
207	0	4.78	6.56	174
208	0	4.43	5.17	90
209	0	4.96	6.97	282
210	0	5.34	7.12	222
211	0	4.6	6.55	161
212	0	5.58	5.02	192
214	0	4.23	5.66	238
215	0	4.99	6.08	278
216	0	4.82	7.05	245
217	0	4.43	5.65	334
218	0	5.09	7.43	309
219	0	4.57	5.27	219
220	0	4.99	8.96	229
221	0	3.52	3.94	138
222	0	4.24	4.81	203
224	0	5.44	5.19	221
225	0	4.01	8.78	222
226	1	4.01	8.07	181
227	0	3.99	8.09	200
228	1	4.64	9.22	247
229	0	4.46	7.9	258
230	0	4.5	8.02	224
231	0	4.08	5.98	146
233	0	4.34	7.59	209
234	0	4.2	7.03	169
235	0	4.67	8.96	252
236	0	4.8	8.45	198
238	0	4.39	7.35	184
240	0	4.48	6.17	253
243	1	4.78	10.5	210
245	0	3.78	5.76	292
246	0	5.03	5.94	214
248	0	4.5	9.61	183
249	0	4.4	6.71	255
250	0	4.41	6.27	201
251	1	4.66	8.49	195
253	0	4.83	5.3	191
254	1	4.78	7.55	197
256	0	4.28	7.99	204
257	0	5.18	8.2	319
259	0	4.22	7.12	196
260	0	4.23	6.05	218
262	0	4.9	10.03	218
263	0	4.71	6.1	268
264	0	4.58	5.37	196
265	0	4.9	5.96	150
267	0	4.4	7.32	216
268	0	4.42	6.64	306
269	0	4.78	11.84	318
270	0	5.15	7.38	212
272	0	4.5	8.92	305
273	0	3.52	6.71	183
274	0	4.48	4.68	321
277	0	4.46	13.85	273
278	0	4.83	6.35	240
280	0	5.08	10.3	242
281	1	4.24	8.24	176
282	1	5.25	7.68	226
283	0	4.06	6.39	151
284	0	4.33	6.26	162
285	0	4.92	5.25	248
286	0	4.78	4.45	167
289	0	3.99	8.45	282
290	0	3.77	5.65	164
291	0	4.88	9.58	232
292	0	4.02	9.06	296
296	0	5.72	7.33	249
297	1	5.32	9.27	210
298	0	5.1	6.77	223
300	0	4.62	6.62	241
301	0	4.14	3.49	306
303	0	4.53	7.72	186
307	1	4.61	13.29	201
308	0	5.25	5.9	125
309	0	5.15	7.52	188
310	0	4.38	7.34	297
311	0	5.41	6.24	221
312	0	4.62	7.09	221
313	1	3.87	8.76	114
314	1	4.74	9.93	209
317	0	3.52	5.9	293
318	0	4.14	7.81	279
319	0	4.93	7.53	261
320	0	4.25	9.6	221
322	0	4.16	6.07	134
323	0	3.86	4.58	154
324	0	4.47	7.39	293
325	0	4.33	11.78	271
326	0	4.91	6.5	290
327	0	4.15	6.86	218
328	0	4.43	7.36	215
330	0	4.7	10.97	266
331	1	4.4	10	395
332	0	3.74	11.44	399
333	1	5.44	12.13	150
335	0	4.64	8.21	303
337	0	4.93	7.69	183
338	0	4.05	7.57	201
339	0	4.29	7.48	288
340	1	4.72	6.12	239
341	0	4.85	11.43	312
342	0	4.37	7.05	210
343	0	5.12	9.73	296
344	0	4.75	6.25	238
345	0	5.11	8.39	220
347	0	4.64	11.24	110
348	0	3.45	6.5	433
349	1	4.15	8.71	252
352	0	4.8	5.19	167
353	1	3.74	3.07	86
354	1	4.86	16.12	210
355	0	4.68	5.77	207
356	1	4.33	7.09	236
357	0	5.03	9.57	217
359	0	4.99	9.62	392
360	0	4.14	5.02	257
361	0	5.43	8.64	200
362	0	4.09	5.29	226
363	0	4.36	11.21	248
364	0	4.54	6.91	260
367	0	4.97	6.67	181
369	0	4.3	8.87	276
370	0	4.66	5.59	203
371	0	5.22	7.27	242
372	0	4.64	4.91	175
377	0	4.76	6.51	178
379	0	4.84	4.53	160
380	0	4.82	9.94	279
382	0	5.29	7.33	183
383	0	4.96	7.01	242
384	0	5.23	5.23	199
385	0	4.75	8.07	166
386	0	5.39	6.02	197
387	0	3.66	14.52	170
388	0	4.56	8.32	144
390	0	5.18	5.06	242
392	0	4.22	5.39	189
393	0	4.52	10.49	218
395	0	4.86	9.73	250
396	0	4.51	8.98	178
397	0	4.92	13.21	373
398	1	4.36	7	251
399	1	4.33	6.13	191
400	0	4.77	11.26	263
402	0	4.79	8.75	187
404	0	5.67	6.61	236
405	0	3.96	7.84	279
406	0	4.73	6.35	273
407	0	3.38	7.27	173
409	0	4.53	6.64	248
411	0	5.23	6.52	348
412	0	5.51	7.62	310
415	0	4.49	6.83	180
416	0	5.12	4.63	319
417	0	4.67	9.87	295
418	0	4.87	6.76	184
419	1	3.63	16.59	233
420	0	5.08	11.13	239
421	1	5.21	9.43	152
422	0	3.31	9.54	180
423	0	4.9	5.77	125
424	0	4.32	9.26	208
425	0	4.64	7.32	140
426	1	4.65	4.46	155
427	0	5.33	4.24	229
428	0	4.01	9.3	288
429	1	4.07	6.51	242
430	0	4.22	6.3	242
431	0	4.92	6.42	223
433	0	4.72	6.78	259
436	0	5.52	5.52	252
438	0	4.41	8.57	307
439	0	4.44	3.24	226
441	0	4.22	7.32	208
442	0	4.59	7.42	218
444	1	5.27	13.78	295
445	0	4.45	5.81	165
446	0	5.33	7.97	242
447	0	4.96	7.28	143
448	0	4.77	9.57	264
450	0	5.11	8.81	141
452	1	4.2	13.15	203
453	1	4.61	16.66	373
454	0	4.65	11.64	206
455	0	5.02	8.82	262
456	0	5.08	9.21	328
458	0	3.63	5.79	232
459	0	4.42	8.71	231
460	1	4.31	5.65	268
462	0	4.75	8.5	231
463	0	4.97	6.35	325
464	0	4.64	7.81	210
465	0	4.67	7.83	231
466	0	4.62	5.42	194
467	0	4.72	7.51	233
468	0	4.63	5.78	198
469	0	5.52	8.1	231
470	0	4.69	11.13	173
472	0	4.33	7.2	187
473	0	4.71	5.58	192
474	0	4.42	11	209
476	0	4.02	10.74	148
477	0	4.9	12.89	247
478	0	4.53	5.09	209
479	1	4.44	9.36	191
480	0	4.1	7.13	117
481	0	4.57	6.07	235
482	0	4.55	6.74	269
483	0	3.73	9.2	159
484	0	5.02	11.49	155
485	0	4.44	5.9	238
486	1	4.99	14.68	390
487	1	5.16	14.54	233
489	0	4.45	6.73	234
490	0	4.1	6.46	208
491	0	3.75	4.8	275
494	0	4.45	9.28	292
499	1	4.59	9.48	246
500	0	4.46	6.16	172
502	0	4.29	6.08	269
503	0	3.73	5.63	251
504	0	4.55	5.26	201
505	0	5.26	6.71	253
506	0	5.08	10.21	184
507	0	4.58	7.11	195
508	0	4.65	7.09	270
509	0	3.87	10.6	225
511	0	4.47	8.13	94
512	1	4.3	12.81	277
513	0	4.92	8.57	252
514	0	4.24	6.35	206
515	1	4.23	8.54	227
516	1	4.56	8.16	260
517	0	4.71	6.04	190
518	0	5.22	9.4	331
519	0	4.26	4.38	147
520	0	4.65	7.92	255
523	0	4.76	8.23	218
524	1	3.75	7.67	197
525	1	4.52	16.77	256
526	1	5.07	14.77	240
527	0	4.02	9.7	245
528	0	4.56	6.56	240
529	0	4.84	6.49	256
530	0	4.44	5.64	175
532	0	3.9	5.24	224
534	0	4.98	9.89	194
535	0	3.7	6.38	199
536	1	4.61	9.97	192
537	0	4.97	12.24	262
539	0	4.41	7.96	220
541	0	4.19	13.5	371
542	0	5.3	9.16	303
543	0	4.21	6.32	229
544	0	5.27	6.07	235
545	0	5.01	9.98	146
546	0	5.4	6.81	216
547	0	4.6	6.25	208
550	0	4.63	5.4	237
551	0	4.4	5.51	189
552	0	4.84	7.46	251
553	0	4.38	6.06	279
554	0	4.44	9.18	303
555	1	4.92	10.39	233
559	0	5.2	4.96	179
560	0	5.61	12.68	184
561	0	5.48	5.66	251
568	0	4.98	8.48	175
569	1	5.1	10.2	223
570	0	4.2	10.72	205
571	0	3.8	5.3	114
572	0	3.91	7.58	182
573	0	4.61	4.08	174
575	0	4.16	6.09	85
576	0	4.94	13.65	293
577	0	4.15	6.74	266
578	0	3.73	6.36	257
579	0	4.67	10.19	200
580	0	4.99	7.77	202
581	0	5.56	11.61	218
582	0	4.45	5.64	251
583	0	4.48	6.35	199
584	0	4.66	5.78	281
585	0	4.17	5.91	238
586	0	4.7	6.39	194
587	0	4.74	5.77	181
589	0	4.49	7.7	196
590	0	4.46	7.91	285
591	0	4.52	6.49	335
592	0	5.2	6.14	322
593	1	5.78	9.68	258
594	0	6.45	8	355
595	0	5.55	8.49	281
596	0	4.07	3.42	132
597	0	4.82	6.49	225
599	0	5.07	13.42	279
600	0	4.98	9.01	159
601	0	4.53	7.31	222
602	0	4.84	7.48	204
606	0	4.19	5.08	164
609	1	4.88	8.79	196
610	0	5.05	5.12	179
612	0	5.17	11.97	169
613	1	4.21	10.59	203
616	0	4.22	6.58	164
617	0	4.37	6.44	236
619	0	4.32	7.82	71
620	0	5.02	7.34	158
622	0	4.74	13.42	328
624	0	5.02	8.79	183
625	0	4.79	5.96	250
626	1	4.93	9.87	382
627	0	3.76	4.86	212
628	0	4.78	7.23	207
629	0	5.11	5.3	235
630	1	4.38	16.64	214
631	0	5.17	9.97	250
632	0	5.35	15.51	297
633	0	5.46	11.75	247
634	0	2.86	8.11	212
635	0	5.24	7.99	202
637	0	4.34	6.4	177
638	0	4.5	9.63	173
639	0	4.26	8.01	226
640	0	5.45	8.07	211
642	0	4.58	5.01	254
645	0	4.3	6.54	281
646	0	5.5	15.88	314
648	0	4.29	9.38	275
649	1	4.29	11.26	397
650	1	4.45	12.21	215
651	0	4.8	8.13	197
652	0	5.68	8.62	210
653	0	4.37	6.55	214
654	1	4.46	11.75	158
658	0	5.16	6.92	241
659	0	4.79	6.87	191
660	0	4.52	7.01	228
662	1	3.8	10.38	206
663	0	3.5	5.72	199
666	0	4.5	6.6	214
667	1	5.6	6.66	253
668	0	4.91	6.71	199
669	1	5	8.01	190
670	0	4.6	5.91	179
671	0	4.96	10.06	250
672	1	4.4	9.15	252
674	0	4.95	14.71	435
675	0	4.15	9.07	290
676	0	4.03	7.41	214
677	0	4.76	10.5	328
678	0	4.19	5.3	227
679	0	4.26	6.27	278
680	0	4.21	5.2	149
681	0	4.6	5.35	235
682	0	4.66	8.16	204
683	1	5.07	6.7	321
684	0	4.16	4.78	171
687	0	4.27	6.64	182
688	0	4.51	6.13	263
689	0	4.92	7.64	199
690	0	4.92	6.96	254
692	0	5.07	7.51	291
693	0	4.12	6.85	255
696	0	5.26	8.71	288
697	0	4.17	7.49	199
699	0	4.72	5.09	139
700	0	5.39	5.84	251
702	0	4.93	11.94	426
703	0	4.44	6.2	194
704	0	4.78	9.9	213
707	0	5.06	6.58	200
709	0	4.4	6.06	297
710	0	4.89	6.13	208
711	0	4.4	4.54	160
712	0	3.9	6.03	149
713	0	5.06	9.24	232
716	0	3.81	17.21	417
717	0	5.1	8.9	217
719	0	4.15	5.4	146
720	0	4.39	5.72	245
721	0	4.55	6.67	192
722	0	5.16	6.57	227
724	0	4.16	6.81	167
725	0	3.84	8.04	258
726	0	4.38	6.31	196
727	0	4.58	4.47	292
728	0	4.76	6.31	171
729	0	4.5	10.13	358
730	0	5.39	9.27	199
731	0	4.57	5.6	160
734	0	4.49	10.53	180
735	0	4.65	9.48	249
736	0	4.8	9.15	161
737	0	3.56	6.71	142
738	0	5.56	5.92	168
739	0	4.04	4.39	164
741	1	3.88	14.91	137
743	0	5.25	8.58	478
745	0	4.81	4	171
746	0	4.66	5.13	201
748	1	3.93	7.12	217
749	0	4.28	9.39	273
750	0	4.39	9.51	256
751	0	4.26	9.32	294
753	0	5.12	5.05	223
754	0	5.61	3.69	173
755	0	4.41	7.53	263
756	0	5.48	7.34	293
758	0	5	9.39	222
759	0	5.06	11.26	167
760	0	4.35	7.28	218
762	0	5.13	6.67	257
764	0	3.9	8.46	300
765	0	4.6	8.14	302
766	0	4.92	6.59	206
767	0	5.86	10.02	224
769	0	4.26	7.11	351
770	0	4.71	5.82	175
772	1	4.96	10.26	200
773	0	4.55	9.52	222
774	0	4.64	9.72	310
775	0	4.59	5.5	256
776	0	5.25	8.56	208
777	0	4.68	4.9	174
778	0	4.61	6.06	197
779	0	4.48	7.65	226
781	0	5.55	6.22	226
782	0	4.92	4.89	234
783	0	5.06	6.79	207
784	0	4.53	8.68	190
785	0	4.76	9.74	257
786	0	3.73	4.16	232
787	0	5.73	8.38	200
788	0	5.28	9.49	315
789	0	3.26	5.03	209
790	0	5.23	8.73	304
791	0	4.18	6.48	188
792	0	4.65	10.31	229
793	0	5.07	14.22	292
794	0	5.18	6.36	183
795	0	4.52	6.23	295
796	0	5.27	6.15	197
797	0	5.09	4.94	185
798	0	4.34	8.88	96
799	0	4.8	5.06	256
800	0	4.59	8.94	195
802	0	4.99	6.77	201
803	0	4.76	14.33	213
804	0	5.29	5.24	316
806	0	4.73	9.31	276
808	0	5	6.15	284
809	0	4.59	4.56	275
810	0	4.43	6.25	184
812	1	3.56	9.79	366
813	0	5.03	6.53	164
814	0	4.27	7.35	201
815	1	4.37	14.47	361
817	1	4.01	7.39	211
819	1	5.33	7	226
820	0	3.47	5.42	129
822	0	4.73	6.58	271
823	0	4.98	6.31	193
824	0	4.22	4.26	160
825	0	3.94	7.83	182
828	0	4.97	7.95	233
829	0	5.34	6.37	213
830	0	5.22	9.23	232
831	0	5.44	12.53	269
832	0	5.73	5.22	174
835	0	4.87	12.93	289
836	0	2.59	13.44	291
837	0	5.22	14.86	181
838	0	4.72	12.38	131
840	1	4.3	6.77	267
841	1	4.62	12.43	291
842	0	4.85	6.14	258
843	0	4.44	7.42	266
846	0	4.65	5.89	153
847	0	4.7	7.29	286
849	0	5.05	6.67	347
851	0	4.65	12.07	236
853	1	3.97	6.31	165
854	0	5.1	8.59	181
855	1	4.28	12.05	229
860	1	3.79	11.47	299
861	0	4.78	5.3	243
862	0	4.04	16.47	147
863	0	4.31	8.63	197
864	1	4.76	7.25	227
867	0	4.63	8.81	261
868	0	4.59	5.25	140
869	0	4.93	6.9	195
870	1	4.2	5.2	274
872	0	4.57	7.98	191
873	0	3.93	5.93	191
874	1	4.71	6.56	304
875	0	4.95	6.61	180
876	0	4.61	5.76	263
877	0	4.62	8.96	241
878	0	4.54	6.53	219
879	0	4.2	4.5	161
881	0	4.61	7.14	79
882	0	5.15	7.36	207
883	1	4.38	6.54	174
885	1	4.7	11.4	253
886	0	4.32	5.78	222
887	0	3.93	8.11	312
888	0	5.25	7.43	272
889	0	4.22	8.93	195
890	1	4.31	9.99	229
891	1	3.5	6.5	238
892	1	4.77	13.56	409
894	0	4.65	5.11	270
895	0	4.51	6.44	199
897	0	5.37	10.26	254
898	0	5.55	10.69	285
900	0	4.6	6.54	219
902	0	4.6	6.96	177
903	1	4.62	5.49	166
905	0	5.17	12.24	230
906	0	4.66	4.98	203
907	0	4.31	6.56	169
910	0	4.35	6.48	194
911	0	5.33	8.29	171
912	0	4.89	9.32	207
913	0	4.37	3.57	182
915	0	5.1	6.15	269
916	0	5.15	7.97	287
917	1	4.09	6.7	193
918	0	4.09	18.23	182
920	1	4.48	9.22	259
921	1	4.44	6.42	167
926	1	4.88	6.94	190
927	1	4.49	15.17	179
928	1	4.75	7.86	312
929	0	4.76	5.68	228
930	1	4.73	7.13	244
932	1	4.78	6.63	175
933	0	5.27	10.9	279
934	0	5.03	9.84	286
935	0	4.71	8.08	377
936	0	4.78	7.49	221
939	0	4.16	9.85	230
942	0	5.67	6.38	204
944	0	3.92	9.75	334
946	0	5.46	10.1	288
947	0	4.71	12.97	266
948	0	5.53	9.63	261
950	1	5.26	10.18	282
951	1	4.22	9.41	253
952	1	5.44	9.7	218
953	1	4.7	7.28	255
957	0	4.41	6.57	173
959	1	5.04	12.01	310
960	0	5	6.52	268
961	0	4.09	5.58	149
962	0	4.59	9.14	228
963	0	4.35	7.02	103
965	0	4.98	9.5	228
966	0	3.95	5.67	190
969	1	4.92	9.51	216
970	0	5.18	9.01	270
971	0	4.41	5.65	165
972	0	3.8	10.86	258
973	0	4.4	7.98	261
975	0	5.12	8.83	119
976	0	4.88	10.02	195
977	0	3.95	8.11	333
978	0	5.36	6.13	272
979	0	5.36	13.35	341
980	0	3.9	7.73	190
981	0	4.22	9	219
983	0	5.35	10.18	188
984	0	4.54	6.97	218
985	0	4.88	6.22	176
986	0	4.6	5.54	226
987	0	3.46	4.96	157
991	0	4.56	16.08	265
992	0	5.71	10.83	179
993	0	5.82	7.96	329
995	0	4.67	6.43	330
996	0	4.92	6.39	224
997	1	4.25	10.6	224
999	0	5.35	6.79	227
1000	0	4.51	6.2	147
1003	0	4.36	8.44	340
1004	1	4.62	8.93	262
1005	1	5.08	14.87	198
1006	0	4.61	7.85	203
1007	0	5.38	6.36	257
1011	0	4.12	7.53	219
1012	0	4.5	7.23	217
1014	0	4.17	4.07	166
1016	0	5.28	8.61	192
1017	0	3.58	8.04	191
1018	0	4.36	6.08	282
1019	0	3.77	6.9	245
1021	1	4.18	10	242
1022	0	4.23	5.17	133
1023	0	4.88	6.78	191
1025	1	3.56	8	218
1026	0	4.25	8.85	382
1030	0	3.48	4.18	204
1032	0	4.95	11.8	436
1035	0	5.36	9.99	479
1036	0	4.53	9.33	336
1037	0	4.49	7.94	267
1038	0	4.74	10.72	274
1039	0	5.46	18.4	226
1040	0	4.89	3.99	181
1042	0	4.83	7.58	187
1045	0	4.23	2.99	146
1047	1	4.97	12.21	251
